# Supplementary material for: Effects of Manganese on Genomic Integrity in the Multicellular Model Organism Caenorhabditis elegans
Source: Int J Mol Sci. 2021 Oct 9;22(20):10905. doi: 10.3390/ijms222010905 (PMC8535284; doi:10.3390/ijms222010905)
Supplement: Supplementary file 1 [file ijms-22-10905-s001.zip]

Archive with 1 entries (1 files):
- ijms-1389342-supplementary.pdf
